# Supplementary material for: A tunable refractive index matching medium for live imaging cells, tissues and model organisms
Source: eLife. 2017 Jul 14;6:e27240. doi: 10.7554/eLife.27240 (PMC5582871; doi:10.7554/eLife.27240)
Supplement: Figure 1—source data 1. — DOI: http://dx.doi.org/10.7554/eLife.27240.004 [file elife-27240-fig1-data1.csv]

% OP	H2O	H2O	H2O	PW	PW	PW	ZFW	ZFW	ZFW	1x PBS	1x PBS	1x PBS	hES media	hES media	hES media
0	1.33309	1.3331	1.33309	1.33318	1.33318	1.33319	1.33338	1.33337	1.33337	1.33481	1.33483	1.33482	1.33583	1.33585	1.33585
10	1.34912	1.34911	1.34912	1.34865	1.34863	1.34863	1.34916	1.34915	1.34916	1.35043	1.35042	1.35042	1.35115	1.35115	1.35116
20	1.36416	1.36415	1.36415	1.36362	1.36386	1.36372	1.3628	1.36279	1.3628	1.36531	1.36528	1.36525	1.36578	1.36576	1.36579
30	1.38023	1.3802	1.38022	1.37955	1.37957	1.37958	1.38018	1.38014	1.3802	1.38161	1.38161	1.3816	1.38084	1.38084	1.38088
40	1.39669	1.39666	1.39669	1.3962	1.39626	1.39644	1.39643	1.39665	1.39642	1.39792	1.39791	1.39797	1.3972	1.39716	1.39722
50	1.41213	1.41214	1.41225	1.41173	1.41165	1.41163	1.41214	1.41206	1.4122	1.4136	1.41357	1.41376	1.41243	1.41233	1.4123
60	1.42908	1.42901	1.42907	1.42905	1.42908	1.42908	1.429	1.42903	1.42914	1.42899	1.42923	1.42911	1.4269	1.42787	1.42786
