# Supplementary material for: A tunable refractive index matching medium for live imaging cells, tissues and model organisms
Source: eLife. 2017 Jul 14;6:e27240. doi: 10.7554/eLife.27240 (PMC5582871; doi:10.7554/eLife.27240)
Supplement: Figure 1—source data 2. — Water was used as a solvent. DOI: http://dx.doi.org/10.7554/eLife.27240.005 [file elife-27240-fig1-data2.csv]

	10 °C	10 °C	10 °C	20 °C	20 °C	20 °C	30 °C	30 °C	30 °C	40 °C	40 °C	40 °C
0	1.33374	1.33371	1.33371	1.33314	1.33303	1.33312	1.33221	1.33218	1.33219	1.33093	1.33091	1.33093
10	1.34988	1.34984	1.34986	1.34919	1.34921	1.34932	1.34815	1.34818	1.34821	1.3468	1.34681	1.34683
20	1.36495	1.36501	1.36498	1.36433	1.36429	1.36438	1.36324	1.36329	1.36364	1.36185	1.36196	1.36196
30	1.38128	1.38112	1.38125	1.38036	1.38035	1.38033	1.37925	1.37947	1.37921	1.37773	1.37774	1.37789
40	1.39784	1.39757	1.39762	1.39685	1.39691	1.39687	1.39551	1.39547	1.39557	1.39386	1.39395	1.39393
50	1.41336	1.41347	1.41329	1.41219	1.41226	1.41255	1.41094	1.41083	1.41084	1.40901	1.40904	1.40915
60	1.43047	1.43021	1.43038	1.42937	1.42906	1.4291	1.42771	1.42765	1.42789	1.42585	1.42563	1.42579
