# Supplementary material for: A tunable refractive index matching medium for live imaging cells, tissues and model organisms
Source: eLife. 2017 Jul 14;6:e27240. doi: 10.7554/eLife.27240 (PMC5582871; doi:10.7554/eLife.27240)
Supplement: Figure 1—source data 3. — DOI: http://dx.doi.org/10.7554/eLife.27240.006 [file elife-27240-fig1-data3.csv]

	0.0 %	0.0 %	0.0 %	0.1 %	0.1 %	0.1 %	1.0 %	1.0 %	1.0 %	1.5 %	1.5 %	1.5 %
0	1.33313	1.33312	1.33312	1.33324	1.33324	1.33324	1.33445	1.33443	1.33443	1.33517	1.33516	1.33517
10	1.34924	1.34925	1.34929	1.34865	1.34859	1.34859	1.34961	1.34966	1.3497	1.35072	1.35077	1.35074
20	1.36447	1.36447	1.36447	1.36413	1.36412	1.36414	1.36472	1.36469	1.3647	1.3652	1.36527	1.36534
30	1.38069	1.3807	1.38067	1.3802	1.38033	1.38034	1.38131	1.38134	1.38121	1.38175	1.3812	1.38125
40	1.39709	1.39712	1.39718	1.39619	1.39637	1.39649	1.39735	1.39792	1.39734	1.39776	1.39787	1.39839
50	1.41246	1.41268	1.41267	1.41217	1.41232	1.4123	1.4128	1.41336	1.41275	1.41253	1.41278	1.4133
60	1.42921	1.42948	1.42959	1.42929	1.42928	1.42973	1.43041	1.43095	1.43084	1.43089	1.43125	1.4308
