# Supplementary material for: A tunable refractive index matching medium for live imaging cells, tissues and model organisms
Source: eLife. 2017 Jul 14;6:e27240. doi: 10.7554/eLife.27240 (PMC5582871; doi:10.7554/eLife.27240)
Supplement: Figure 1—source data 4. — DOI: http://dx.doi.org/10.7554/eLife.27240.007 [file elife-27240-fig1-data4.csv]

% Iodixanol	H2O	H2O	H2O	PW	PW	PW	ZFW	ZFW	ZFW	1x PBS	1x PBS	1x PBS	stock	stock	stock	DMEM	DMEM	DMEM
0	61	66	65	80	77	85	90	92	94	297	301	302				260	264	263
10	91	92	100	105	107	108	123	127	126	357	354	356				287	289	287
20	113	116	115	131	128	127	166	164	166	405	404	405				287	282	286
30	135	134	135	160	158	161	185	183	182	450	449	448				272	270	269
40	161	169	161	174	178	178	202	210	208	490	493	491				252	255	250
50	180	178	183	192	193	192	227	229	229	560	555	551				227	233	230
60													211	215	212
